# Supplementary material for: Treatment outcome of multidrug-resistant tuberculosis in Japan – the first cross-sectional study of Japan tuberculosis surveillance data
Source: BMC Infect Dis. 2018 Aug 31;18:445. doi: 10.1186/s12879-018-3353-9 (PMC6119256; doi:10.1186/s12879-018-3353-9)
Supplement: Supplementary file 1 — Treatment duration in days of MDR-TB patients who have completed treatment, a table showing the treatment duration in days of each of the 96 MDR-TB patients, whose treatment duration was known. (XLSX 9 kb) [file 12879_2018_3353_MOESM1_ESM.xlsx]

## Sheet: Sheet5
Tx duration of those who have completed treatment for MDR-TB (n=96)
Patient ID	Days
1	837
2	1019
3	939
4	893
5	791
6	831
7	885
8	555
9	648
10	626
11	641
12	196
13	866
14	805
15	813
16	968
17	245
18	859
19	1270
20	188
21	873
22	847
23	1269
24	814
25	755
26	264
27	1008
28	891
29	856
30	790
31	1391
32	301
33	747
34	181
35	759
36	1238
37	725
38	387
39	281
40	750
41	1069
42	274
43	528
44	833
45	1440
46	731
47	484
48	395
49	201
50	772
51	358
52	358
53	859
54	815
55	195
56	343
57	826
58	1163
59	760
60	778
61	927
62	757
63	399
64	479
65	839
66	241
67	369
68	877
69	761
70	857
71	303
72	957
73	1274
74	786
75	1357
76	830
77	828
78	524
79	692
80	706
81	353
82	787
83	862
84	824
85	841
86	771
87	388
88	790
89	847
90	701
91	729
92	183
93	390
94	843
95	392
96	816
