# Supplementary material for: Treatment outcome of multidrug-resistant tuberculosis in Japan – the first cross-sectional study of Japan tuberculosis surveillance data
Source: BMC Infect Dis. 2018 Aug 31;18:445. doi: 10.1186/s12879-018-3353-9 (PMC6119256; doi:10.1186/s12879-018-3353-9)
Supplement: Supplementary file 2 — Characteristics of MDR-TB patients who have completed treatment, by treatment duration, a two-by-two table presenting the demographic characteristics of MDR-TB patients who have completed treatment, by treatment duration i.e. < 540 days and > =540 days. (XLSX 10 kb) [file 12879_2018_3353_MOESM2_ESM.xlsx]

## Sheet: Sheet4
Characteristics of MDR-TB patients who have completed treatment, by treatmend duration
	Treatment completed, treatment duration <540 days		Treatment completed, treatment duration >=540 days
	n	%	n	%
Total	28	100	68	100
Male	20	71.4286	49	72.0588
Female	8	28.5714	19	27.9412
0-64 years old	11	39.2857	54	79.4118
65+ years old	17	60.7143	14	20.5882
Japan-born	23	82.1429	47	69.1176
Foreign-born	5	17.8571	18	26.4706
